# Supplementary material for: Catalytic Pyrolysis of PET Polymer Using Nonisothermal Thermogravimetric Analysis Data: Kinetics and Artificial Neural Networks Studies
Source: Polymers (Basel). 2022 Dec 24;15(1):70. doi: 10.3390/polym15010070 (PMC9824759; doi:10.3390/polym15010070)
Supplement: Supplementary file 1 [file polymers-15-00070-s001.zip]

Archive with 1 entries (1 files):
- polymers-2115900-supplementary.pdf
